# Supplementary material for: Multiparametric Approach to the Colorectal Cancer Phenotypes Integrating Morphofunctional Assessment and Computer Tomography
Source: Cancers (Basel). 2024 Oct 15;16(20):3493. doi: 10.3390/cancers16203493 (PMC11506564; doi:10.3390/cancers16203493)
Supplement: Supplementary file 1 [file cancers-16-03493-s001.zip]

Archive with 1 entries (1 files):
- cancers-3212615-supplementary.pdf
